# Supplementary material for: Novel Lipid Biomarkers of Chronic Kidney Disease of Unknown Etiology Based on Urinary Small Extracellular Vesicles: A Pilot Study of Sugar Cane Workers
Source: Metabolites. 2025 Aug 2;15(8):523. doi: 10.3390/metabo15080523 (PMC12388243; doi:10.3390/metabo15080523)
Supplement: Supplementary file 1 [file metabolites-15-00523-s001.zip]

Archive with 1 entries (1 files):
- metabolites-3712452-supplementary.pdf
